# Supplementary material for: Involvement of Calcium and Calmodulin in NO-Alleviated Salt Stress in Tomato Seedlings
Source: Plants (Basel). 2022 Sep 22;11(19):2479. doi: 10.3390/plants11192479 (PMC9571744; doi:10.3390/plants11192479)
Supplement: Supplementary file 1 [file plants-11-02479-s001.zip]

Archive with 1 entries (1 files):
- plants-1906039-supplementary.xlsx
