# Supplementary material for: Involvement of Calcium and Calmodulin in NO-Alleviated Salt Stress in Tomato Seedlings
Source: Plants (Basel). 2022 Sep 22;11(19):2479. doi: 10.3390/plants11192479 (PMC9571744; doi:10.3390/plants11192479)
Supplement: Supplementary file 1 [file plants-11-02479-s001.zip › plants-1906039-supplementary.xlsx]

## Sheet: Sheet1
Table S1. Primers used in quantitative real-time PCR (qRT-PCR)
Gene	Primer sequence (forward/reverse 5′-3′)
APX1	F: GTTGGCTGGTGTTGTTGCTGTTG
	R: TGGTGGCTCTGGCTTGTCCTC
APX2	F: AATTGGCTGGTGTTGTTGCTGTTG
	R: GGCATCAGGCAAGCGACCTTC
GR	F: GAGTCGCCTCAGGCTATTGTCAAG
	R: CGTCAACCTCTATGGCTCCGTTC
SOD	F: CCGATCGCGTGGCTGAAGTG
	R: ACAAGTGCTCGTCCAACAACTGAG
CAT	F: GCTCCCAGTTAATGCTCCCAAGTG
	R: GCTCCCAGTTAATGCTCCCAAGTG
P5CS	F: CTGTAGGTGTTGGTCGTCAGCAG
	R: AGCAGCACAAGCCTTGCCATC
